# Supplementary material for: “I’m Hooked on e-cycling, I Can Finally Be Active Again”: Perceptions of e-cycling as a Physical Activity Intervention during Breast Cancer Treatment
Source: Int J Environ Res Public Health. 2023 Mar 15;20(6):5197. doi: 10.3390/ijerph20065197 (PMC10049330; doi:10.3390/ijerph20065197)
Supplement: Supplementary file 1 [file ijerph-20-05197-s001.zip]

Archive with 2 entries (2 files):
- Supplementary Material S1.pdf
- Supplementary Material S2. COREQ COnsolidated criteria for REporting Qualitative research Checklist.pdf
